# Supplementary material for: Two Ways of Targeting a CD19 Positive Relapse of Acute Lymphoblastic Leukaemia after Anti-CD19 CAR-T Cells
Source: Biomedicines. 2023 Jan 25;11(2):345. doi: 10.3390/biomedicines11020345 (PMC9953531; doi:10.3390/biomedicines11020345)
Supplement: Supplementary file 1 [file biomedicines-11-00345-s001.zip]

Archive with 1 entries (1 files):
- biomedicines-2177184-supplementary.pdf
